# Supplementary material for: Cortisol in Manure from Cattle Enclosed with Nofence Virtual Fencing
Source: Animals (Basel). 2022 Nov 3;12(21):3017. doi: 10.3390/ani12213017 (PMC9656181; doi:10.3390/ani12213017)
Supplement: Supplementary file 1 [file animals-12-03017-s001.zip]

Archive with 1 entries (1 files):
- animals-1969744 - supplementary.pdf
